# Supplementary material for: Identification of AKIRIN2 as a potential biomarker and correlation with immunotherapy in gastric adenocarcinoma by integrated bioinformatics analysis
Source: Sci Rep. 2022 May 19;12:8400. doi: 10.1038/s41598-022-12531-8 (PMC9120157; doi:10.1038/s41598-022-12531-8)
Supplement: Supplementary file 1 — Supplementary Information. [file 41598_2022_12531_MOESM1_ESM.xlsx]

## Sheet: _xltb_storage_
XL Toolbox Settings
	export_preset	<?xml version="1.0" encoding="utf-16"?> <Preset xmlns:xsd="http://www.w3.org/2001/XMLSchema" xmlns:xsi="http://www.w3.org/2001/XMLSchema-instance"> <Name>Tiff, 600 dpi, RGB, White canvas</Name> <Dpi>600</Dpi> <FileType>Tiff</FileType> <ColorSpace>Rgb</ColorSpace> <Transparency>TransparentCanvas</Transparency> <UseColorProfile>false</UseColorProfile> <ColorProfile>ProPhoto</ColorProfile> </Preset>
	export_path	E:\xiaoya\Jialin mRNA selection\Figure 4.tif

## Sheet: Figure5
T cells	*			MAIT
	*	X	*	CD8_T
	*		X	iTreg
	*			Tc
	*			Tex
	*		X	Tgd
	*			Th1
	*			Th17
	X	*	*	T cells CD4 memory activated
			*	T cells CD4 memory resting
B cells	X	X	*	B cells naive
NK cells	*		X	NK cells activated
			X	NK cells resting
	*			NKT
Monocytes	*		X	Monocyte
Macrophages	X	X	*	Macrophages M0
			*	Macrophages M1
			X	Macrophages M2
Neutrophil	X	*	X	Neutrophil
Dendritic cells	X	*	X	Dendritic cells activated
			X	Dendritic cells resting
Mast cells			*	Mast cells resting
	ImmuCellAI	TIMER	CIBERSORT

## Sheet: ImmuCellAI
row	column	cor	p
Th17	AKIRIN2	-0.323426	3.85814e-08
Tex	AKIRIN2	0.316402	7.82028e-08
Th1	AKIRIN2	0.295411	5.80961e-07
MAIT	AKIRIN2	-0.288634	1.07388e-06
CD8_T	AKIRIN2	0.212422	0.000379931
Tc	AKIRIN2	0.204499	0.000630458
iTreg	AKIRIN2	0.195527	0.00109401
NK	AKIRIN2	0.181634	0.00245308
NKT	AKIRIN2	-0.169182	0.00482865
Monocyte	AKIRIN2	-0.15818	0.00847453
Tgd	AKIRIN2	0.1264	0.0358332
DC	AKIRIN2	0.106151	0.078325
Neutrophil	AKIRIN2	-0.0964839	0.109738
Tfh	AKIRIN2	0.0947078	0.116463
Th2	AKIRIN2	-0.0806555	0.181534
Macrophage	AKIRIN2	0.0740676	0.219971
CD8_naive	AKIRIN2	-0.0452194	0.454331
CD4_T	AKIRIN2	-0.0438069	0.468562
Tcm	AKIRIN2	0.0304569	0.614396
nTreg	AKIRIN2	-0.0284535	0.637887
CD4_naive	AKIRIN2	-0.0208082	0.730726
Tem	AKIRIN2	-0.0191163	0.751873
B_cell	AKIRIN2	0.0186796	0.757362
Tr1	AKIRIN2	-0.00977758	0.871539

## Sheet: TIMER
row	column	cor	p
CD4_T	AKIRIN2	0.135	0.000964
Dendritic cell	AKIRIN2	0.131	0.0116
Neutrophil	AKIRIN2	0.1111	0.0331
CD8_T	AKIRIN2	0.074	0.154
B cell	AKIRIN2	-0.053	0.313
Macrophage	AKIRIN2	0.011	0.826

## Sheet: CIBERSORT
row	cor	p
T cells CD4 memory resting	-0.343974	4.39378e-09
T cells CD4 memory activated	0.301385	3.33577e-07
Macrophages M1	0.276198	3.18283e-06
B cells naive	-0.249849	2.68393e-05
T cells CD8	0.158469	0.00835384
Mast cells resting	-0.143918	0.016731
Macrophages M0	0.132954	0.0272031
Dendritic cells resting	0.106731	0.0767014
Monocytes	0.106232	0.078096
Mast cells activated	-0.103159	0.0871552
T cells CD4 naive	0.0838109	0.164986
Plasma cells	-0.0829929	0.169163
T cells gamma delta	0.068279	0.258262
NK cells resting	0.0534627	0.376269
NK cells activated	-0.0498335	0.409569
B cells memory	0.0425327	0.481608
Eosinophils	0.0347753	0.5651
T cells follicular helper	0.0303331	0.615837
Dendritic cells activated	0.0272306	0.652408
T cells regulatory (Tregs)	-0.0211008	0.727089
Neutrophils	-0.00370203	0.951181
Macrophages M2	0.00295501	0.961023
